# Supplementary material for: T-Cell-Driven Immunopathology and Fibrotic Remodeling in Hypertrophic Cardiomyopathy: A Translational Scoping Review
Source: Cells. 2025 Dec 29;15(1):61. doi: 10.3390/cells15010061 (PMC12785778; doi:10.3390/cells15010061)
Supplement: Supplementary file 1 [file cells-15-00061-s001.zip]

Archive with 1 entries (1 files):
- cells-4021854-supplementary.pdf
